# Supplementary material for: Food Environments and Food Security Among Mothers and Children in Northeast Brazil: The Role of Social and Housing Conditions
Source: Int J Environ Res Public Health. 2026 Jul 22;23(7):936. doi: 10.3390/ijerph23070936 (PMC13409937; doi:10.3390/ijerph23070936)
Supplement: Supplementary file 1 [file ijerph-23-00936-s001.zip]

Archive with 1 entries (1 files):
- ijerph-4396798-supplementary.pdf
